# Supplementary material for: The relationship between COVID-19, depressive disorder, and anxiety: a bidirectional Mendelian randomization study
Source: Front Psychiatry. 2023 Oct 19;14:1257553. doi: 10.3389/fpsyt.2023.1257553 (PMC10622770; doi:10.3389/fpsyt.2023.1257553)
Supplement: Supplementary Material 1 — Instrumental variables SNPs. [file Data_Sheet_1.XLSX]

## Sheet: anxiety_IV
The IVs of anxiety
effect_allele.exposure	other_allele.exposure	SNP	pval.exposure	beta.exposure	se.exposure	eaf.exposure
T	C	rs7555230	4.47579e-06	0.0466512	0.0101682	0.339912
A	G	rs56258708	3.20937e-06	0.0558644	0.0119959	0.200018
C	T	rs61820769	4.41784e-07	-0.13383	0.026501	0.0373594
G	A	rs4330896	1.7925e-07	0.0563465	0.0107951	0.71513
C	G	rs79634932	9.18967e-07	0.0678968	0.0138332	0.141127
T	C	rs2215964	1.37696e-06	-0.0534287	0.0110657	0.26387
A	C	rs6751342	2.24745e-06	-0.0481313	0.0101762	0.350451
C	T	rs55945133	6.86989e-07	0.0878536	0.0176946	0.0792069
G	A	rs7570682	8.2003e-07	0.0555894	0.0112745	0.237403
C	T	rs12614303	9.44604e-07	-0.0476777	0.00972451	0.46619
G	T	rs72967615	3.82684e-06	0.114426	0.0247645	0.0382078
T	C	rs6795061	7.59626e-08	0.0551307	0.0102541	0.657567
G	A	rs869208	2.70228e-06	-0.056345	0.0120081	0.213181
G	A	rs189295234	4.12126e-06	0.219074	0.0475714	0.0099448
C	G	rs115052766	1.76064e-06	-0.307627	0.0643689	0.00682506
T	C	rs145525394	2.10039e-07	-0.0963933	0.0185721	0.078006
G	A	rs12498967	7.74087e-07	0.052111	0.010545	0.29583
C	T	rs72723168	4.28262e-06	0.117612	0.0255836	0.0363391
A	G	rs147631399	1.40094e-06	0.28299	0.0586524	0.00650815
T	G	rs250839	1.34475e-06	0.05162	0.0106807	0.697077
A	G	rs6450476	1.6855e-07	0.0564773	0.0107966	0.712821
C	T	rs584748	2.49167e-06	-0.0469784	0.0099767	0.624105
G	A	rs7379967	3.12687e-06	0.0454037	0.00973847	0.482247
T	G	rs10078559	4.21881e-07	0.149171	0.0294875	0.027656
C	T	rs13212921	6.17533e-07	-0.0946034	0.0189751	0.0748505
G	A	rs17205528	3.06457e-07	0.0748455	0.0146199	0.122079
T	C	rs2397085	2.88217e-06	-0.0874888	0.018698	0.0743888
G	T	rs1059307	1.6633e-06	0.0463918	0.00968404	0.509267
T	C	rs78175056	4.798e-07	0.0506886	0.0100688	0.356408
T	G	rs13244325	4.70479e-06	-0.0636689	0.013909	0.144742
T	C	rs6965423	2.26762e-06	0.045814	0.00968997	0.500058
A	G	rs4385478	1.87547e-06	-0.0507288	0.010643	0.712747
G	T	rs11243619	1.78542e-06	-0.0592033	0.0123952	0.195791
T	C	rs4494021	2.92725e-06	0.0466473	0.00997619	0.386257
C	A	rs72805914	5.25606e-07	0.152923	0.0304827	0.0241586
C	A	rs7107922	3.92401e-07	0.0507677	0.0100082	0.36899
T	G	rs641325	3.7887e-06	-0.0457448	0.0098958	0.600764
G	A	rs2051523	2.18816e-07	0.0688427	0.0132834	0.153346
A	T	rs117632798	1.77407e-07	-0.101036	0.0193497	0.0711162
T	C	rs10505912	6.46472e-07	0.0889475	0.0178725	0.0753838
T	C	rs1119988	7.65297e-07	-0.0487858	0.00986764	0.415349
C	T	rs4772087	4.80983e-09	0.0575959	0.00983936	0.415579
T	C	rs2281530	4.51638e-06	-0.0447306	0.00975356	0.466918
G	A	rs2756119	4.28519e-07	-0.0507645	0.0100408	0.382851
C	T	rs11857461	1.21832e-06	0.0469825	0.00968185	0.497338
G	C	rs1036810	3.9158e-07	-0.0494732	0.00975224	0.545679
A	G	rs34832985	4.97096e-08	-0.054433	0.0099834	0.620932
T	A	rs215894	3.52006e-07	0.0510017	0.0100136	0.371343
T	A	rs554005300	1.15016e-06	0.155329	0.0319341	0.0232205
G	A	rs57852066	1.72108e-06	0.103968	0.0217339	0.0492355
G	A	rs58591767	1.83976e-06	0.0461905	0.009683	0.510067
C	G	rs62085661	4.48167e-07	-0.0544107	0.0107802	0.721427
T	G	rs28478424	2.26892e-07	0.0784687	0.0151606	0.112089
T	G	rs62126622	2.50265e-06	0.220803	0.0469004	0.0101068

## Sheet: depression_IV
The Ivs of depression
SNP	effect_allele.exposure	other_allele.exposure	eaf.exposure	beta.exposure	se.exposure	pval.exposure
rs843812	A	G	0.4117	0.0248	0.0044	1.405e-08
rs59283172	A	G	0.1081	-0.039	0.007	2.409e-08
rs7152906	T	C	0.4804	-0.0258	0.0043	1.873e-09
rs3099439	T	C	0.5351	-0.0241	0.0043	2.777e-08
rs13037326	T	C	0.2597	0.031	0.0049	2.398e-10
rs2111592	A	G	0.3141	0.0263	0.0046	1.35e-08
rs2876520	C	G	0.5312	-0.026	0.0043	2.241e-09
rs10235664	T	C	0.7471	0.027	0.0049	4.677e-08
rs12631196	A	G	0.4226	0.0241	0.0044	3.279e-08
rs150346963	T	C	0.4118	0.0283	0.0044	1.157e-10
rs3807865	A	G	0.4105	0.031	0.0044	1.093e-12
rs2568958	A	G	0.6042	0.0382	0.0044	2.902e-18
rs2232423	A	G	0.8944	0.062	0.007	1.135e-18
rs2247523	C	G	0.53	-0.0243	0.0043	1.713e-08
rs7241572	A	G	0.2047	0.0323	0.0054	2.433e-09
rs508502	T	C	0.2992	-0.0264	0.0048	3.556e-08
rs9831648	T	G	0.7739	-0.0292	0.0052	1.586e-08
rs198457	T	C	0.1886	-0.0315	0.0056	1.9e-08
rs17641524	T	C	0.2101	-0.03	0.0053	1.502e-08
rs7551758	T	G	0.4671	-0.0283	0.0043	5.107e-11
rs1950829	A	G	0.4827	0.0297	0.0043	4.738e-12
rs7725715	A	G	0.5343	0.029	0.0043	1.607e-11
rs12919291	C	G	0.1884	0.0327	0.0055	3.092e-09
rs4730387	A	T	0.4659	0.0238	0.0043	4.12e-08
rs2214123	A	G	0.3534	0.0261	0.0045	8.556e-09
rs1021363	A	G	0.3566	0.03	0.0045	2.287e-11
rs4936275	T	C	0.622	0.0278	0.0044	3.353e-10
rs1931388	A	G	0.5958	0.0295	0.0044	1.68e-11
rs62535714	A	G	0.1639	0.0339	0.0058	4.686e-09
rs61914045	A	G	0.2034	0.0309	0.0054	7.964e-09
rs2418449	T	C	0.719	0.0281	0.0048	4.245e-09
rs4141983	T	C	0.674	0.0264	0.0046	9.692e-09
rs10913112	T	C	0.378	-0.0262	0.0045	4.525e-09
rs6656912	T	C	0.4273	-0.0252	0.0043	6.503e-09
rs66511648	T	C	0.716	-0.0297	0.0048	6.03e-10
rs30266	A	G	0.3271	0.0366	0.0046	1.428e-15
rs1367635	T	C	0.4852	-0.0253	0.0043	4.354e-09
rs76954012	A	T	0.0931	0.0412	0.0074	2.41e-08
rs9364755	A	G	0.7738	-0.0283	0.0051	3.486e-08
rs354155	C	G	0.0923	-0.0449	0.0075	1.751e-09
rs10501696	A	G	0.5052	0.0295	0.0044	2.894e-11
rs9536381	T	C	0.3259	0.0255	0.0046	2.617e-08
rs72948506	A	G	0.2975	0.0265	0.0047	1.715e-08
rs9529218	T	C	0.2031	-0.034	0.0054	2.231e-10
rs150186873	A	C	0.9673	-0.0704	0.012	4.513e-09
rs59082935	T	C	0.1342	0.0363	0.0066	3.071e-08
rs4799949	T	C	0.6684	-0.0292	0.0046	1.403e-10
rs28541419	C	G	0.7692	0.0292	0.0052	1.756e-08
rs12967143	C	G	0.7012	-0.0345	0.0047	2.527e-13
rs754287	A	T	0.3664	-0.0289	0.0045	1.311e-10

## Sheet: COVIDeura_IV
The IVs of very severe respiratory confirmed COVID -19
effect_allele.exposure	other_allele.exposure	SNP	pval.exposure	beta.exposure	se.exposure	eaf.exposure
C	G	0.10253	0.017132	2.1666e-09	0.2912	rs11208559
A	G	-0.20626	0.022896	2.0904e-19	0.09438	rs41264915
C	T	0.14307	0.025967	3.5959e-08	0.06348	rs568035
G	A	0.094133	0.016881	2.4581e-08	0.7494	rs12614007
A	G	-0.10621	0.0152	2.8019e-12	0.3702	rs1123573
G	A	-0.17214	0.025124	7.2946e-12	0.1005	rs17279437
G	A	0.75584	0.026008	1.0934e-185	0.07462	rs17713054
G	A	0.15423	0.027508	2.062e-08	0.07003	rs343320
G	A	-0.10951	0.01701	1.213e-10	0.254	rs34712979
T	C	0.11796	0.021006	1.9582e-08	0.1159	rs10066378
A	G	-0.1255	0.017115	2.2521e-13	0.7531	rs1128175
C	T	0.085624	0.015073	1.3428e-08	0.3028	rs12534422
C	T	0.087987	0.014375	9.318e-10	0.3757	rs2897075
C	G	0.44878	0.065493	7.2625e-12	0.02337	rs28368148
T	C	-0.11703	0.015941	2.1203e-13	0.7261	rs550057
C	T	0.090196	0.015623	7.7756e-09	0.3385	rs17885848
G	T	-0.1636	0.022785	6.9482e-13	0.1085	rs35705950
G	A	-0.12605	0.014659	8.0768e-18	0.3432	rs61882275
C	T	0.095247	0.014916	1.7078e-10	0.671	rs10850097
G	A	0.10135	0.01383	2.3297e-13	0.5069	rs11614702
C	T	0.14143	0.017239	2.3152e-16	0.2133	rs12585036
G	A	0.15749	0.020078	4.3605e-15	0.137	rs117169628
A	G	-0.1285	0.016821	2.1795e-14	0.1838	rs62056905
A	G	0.24167	0.016049	3.0488e-51	0.313	rs12610495
C	G	-0.10827	0.014048	1.2841e-14	0.5627	rs2569703
C	T	0.1056	0.014909	1.4114e-12	0.4643	rs368565
C	T	0.091456	0.015009	1.1057e-09	0.3205	rs60132559
A	G	0.18394	0.015088	3.4704e-34	0.3312	rs9636867
C	T	0.17941	0.024951	6.4554e-13	0.08481	rs2236645

## Sheet: COVIDeurb_IV
The IVs of hospitalisation COVID-19
effect_allele.exposure	other_allele.exposure	beta.exposure	se.exposure	pval.exposure	eaf.exposure	SNP
C	T	-0.069511	0.012003	6.9892e-09	0.736	rs3014983
A	G	0.068773	0.010063	8.2391e-12	0.3863	rs1498399
A	G	0.20902	0.03574	4.9652e-09	0.0191	rs139589338
A	G	-0.14296	0.015375	1.432e-20	0.09699	rs41264915
A	G	-0.068848	0.010432	4.1276e-11	0.3773	rs1123573
G	A	-0.11372	0.016819	1.3671e-11	0.1067	rs17279437
G	A	0.49158	0.017513	2.3629e-173	0.07742	rs67959919
T	C	-0.068259	0.010317	3.6878e-11	0.3513	rs17412601
G	A	-0.064307	0.011488	2.172e-08	0.2499	rs34712979
A	G	0.058194	0.010052	7.0657e-09	0.3241	rs4475253
C	T	-0.067678	0.0094951	1.0208e-12	0.4938	rs1634761
G	C	0.21307	0.035222	1.4538e-09	0.02906	rs41435745
C	T	0.058531	0.009857	2.8842e-09	0.374	rs2897075
C	T	0.053141	0.0097363	4.8138e-08	0.3814	rs2326562
G	A	0.28389	0.051106	2.7773e-08	0.007769	rs149533170
A	C	-0.10009	0.0097644	1.1762e-24	0.6136	rs657152
C	T	0.061114	0.010877	1.9274e-08	0.3374	rs17885848
G	T	-0.098933	0.015532	1.8969e-10	0.1073	rs35705950
G	A	-0.091959	0.0099445	2.3031e-20	0.3424	rs61882275
C	T	0.07545	0.010079	7.1275e-14	0.6762	rs4767025
T	C	-0.06608	0.0095148	3.7852e-12	0.491	rs5023077
C	T	0.096736	0.011638	9.39e-17	0.2163	rs12585036
T	C	0.064371	0.011743	4.2098e-08	0.7339	rs2102497
A	T	-0.089625	0.016194	3.1197e-08	0.1112	rs61078946
G	A	0.10114	0.013651	1.2728e-13	0.144	rs117169628
C	T	-0.091763	0.011487	1.3695e-15	0.1835	rs63750417
A	G	0.14828	0.011043	4.205e-41	0.3045	rs12610495
C	T	0.073968	0.013044	1.423e-08	0.1543	rs78295726
C	A	0.22336	0.034592	1.0678e-10	0.01944	rs45524632
A	G	-0.055036	0.0095341	7.8079e-09	0.4729	rs492602
A	G	0.077962	0.010055	8.9463e-15	0.3246	rs676314
A	G	0.12824	0.010176	2.0488e-36	0.3357	rs9636867
C	T	0.122	0.017175	1.2172e-12	0.08485	rs78314212

## Sheet: COVIDeurc_IV
The IVs of COVID-19
effect_allele.exposure	other_allele.exposure	beta.exposure	se.exposure	pval.exposure	eaf.exposure	SNP
C	T	-0.035023	0.0045618	1.6237e-14	0.4947	rs11264339
A	G	-0.026386	0.0047693	3.1569e-08	0.3789	rs1123573
G	A	0.20044	0.0098613	7.6145e-92	0.05432	rs73062389
A	G	0.12798	0.0084762	1.6384e-51	0.07761	rs35044562
C	T	-0.050838	0.0048604	1.3236e-25	0.351	rs2290859
T	C	0.033425	0.0046886	1.0113e-12	0.4744	rs2260685
C	T	-0.030474	0.0052595	6.8731e-09	0.7321	rs9264740
T	C	-0.090799	0.0047649	5.8667e-81	0.6516	rs554833
A	G	0.026551	0.0045331	4.7086e-09	0.5057	rs7118388
C	T	0.028916	0.0048301	2.1411e-09	0.6754	rs10774673
A	G	-0.06902	0.011679	3.4235e-09	0.04715	rs184781326
A	G	0.049515	0.0050773	1.8028e-22	0.3032	rs12610495
C	G	-0.036048	0.0045957	4.3713e-15	0.4469	rs679574
A	G	0.027577	0.0048146	1.018e-08	0.3256	rs676314
T	C	-0.040547	0.0048711	8.5065e-17	0.6611	rs2834158
