# Supplementary material for: The relationship between COVID-19, depressive disorder, and anxiety: a bidirectional Mendelian randomization study
Source: Front Psychiatry. 2023 Oct 19;14:1257553. doi: 10.3389/fpsyt.2023.1257553 (PMC10622770; doi:10.3389/fpsyt.2023.1257553)
Supplement: Supplementary Material 2 — MR results between COVID and anxiety/depression. [file Data_Sheet_2.CSV]

id.exposure	id.outcome	method	nsnp	b	se	pval	lo_ci	up_ci	or	or_lci95	or_uci95
anxiety	Very severe respiratory confirmed covid-19	MR Egger	49	0.006646308	0.139774233	0.962276119	-0.267311189	0.280603805	1.006668444	0.76543484	1.323928966
anxiety	Very severe respiratory confirmed covid-19	Weighted median	49	0.086616086	0.075381972	0.250543946	-0.061132579	0.234364751	1.09047795	0.940698515	1.264105492
anxiety	Very severe respiratory confirmed covid-19	Inverse variance weighted	49	0.109121703	0.055551695	0.049492166	0.000240381	0.218003025	1.115298077	1.00024041	1.24359083
anxiety	Very severe respiratory confirmed covid-19	Simple mode	49	0.011127597	0.145311095	0.93927776	-0.273682149	0.295937343	1.011189739	0.760573786	1.344385919
anxiety	Very severe respiratory confirmed covid-19	Weighted mode	49	0.056740439	0.110460996	0.609839692	-0.159763113	0.273243991	1.05838106	0.852345675	1.314220864
anxiety	Hospitalized covid-19	MR Egger	49	-0.040552251	0.097312214	0.678778072	-0.23128419	0.150179688	0.960258989	0.793513925	1.16204303
anxiety	Hospitalized covid-19	Weighted median	49	0.08425579	0.045937605	0.066633892	-0.005781916	0.174293496	1.087907134	0.994234767	1.190404893
anxiety	Hospitalized covid-19	Inverse variance weighted	49	0.031754872	0.037417872	0.396073183	-0.041584157	0.105093901	1.032264437	0.959268603	1.110814912
anxiety	Hospitalized covid-19	Simple mode	49	0.133054135	0.104330645	0.208336838	-0.071433929	0.337542199	1.142311836	0.931057791	1.401498749
anxiety	Hospitalized covid-19	Weighted mode	49	0.104582907	0.078908792	0.191324383	-0.050078325	0.259244139	1.110247437	0.951154922	1.295950159
anxiety	Covid-19	MR Egger	51	0.012916928	0.040546914	0.751408466	-0.066555023	0.092388879	1.013000712	0.935611434	1.096791259
anxiety	Covid-19	Weighted median	51	0.012513017	0.020452191	0.540658208	-0.027573277	0.052599311	1.012591632	0.972803395	1.054007232
anxiety	Covid-19	Inverse variance weighted	51	0.004884418	0.014890149	0.742888848	-0.024300274	0.03406911	1.004896366	0.975992601	1.034656109
anxiety	Covid-19	Simple mode	51	0.046435184	0.042932531	0.284625993	-0.037712577	0.130582945	1.04753018	0.962989687	1.139492451
anxiety	Covid-19	Weighted mode	51	0.042550178	0.038202593	0.270689266	-0.032326904	0.11742726	1.043468414	0.968190025	1.124599824
Depression	Very severe respiratory confirmed covid-19	MR Egger	46	0.598459221	0.570471422	0.299878388	-0.519664766	1.716583208	1.81931348	0.594719885	2.565479854
Depression	Very severe respiratory confirmed covid-19	Weighted median	46	-0.062586646	0.129954813	0.630087896	-0.317298079	0.192124787	0.93933167	0.728113687	1.211821728
Depression	Very severe respiratory confirmed covid-19	Inverse variance weighted	46	-0.197713091	0.105106677	0.059962301	-0.403722178	0.008295996	0.820605258	0.667829633	1.008330503
Depression	Very severe respiratory confirmed covid-19	Simple mode	46	-0.248363061	0.311976163	0.430155907	-0.85983634	0.363110218	0.780076676	0.423231342	1.437794322
Depression	Very severe respiratory confirmed covid-19	Weighted mode	46	0.200381078	0.299599903	0.507021414	-0.386834732	0.787596888	1.221868297	0.679203336	2.198107775
Depression	Hospitalized covid-19	MR Egger	46	0.495696032	0.333148908	0.143906588	-0.157275828	1.148667892	1.641640476	0.85446834	3.153988656
Depression	Hospitalized covid-19	Weighted median	46	-0.094274768	0.082272887	0.251845249	-0.255529627	0.066980091	0.91003268	0.77450619	1.069274189
Depression	Hospitalized covid-19	Inverse variance weighted	46	-0.086814109	0.061954113	0.161134949	-0.20824417	0.034615952	0.916847513	0.812008744	1.035222058
Depression	Hospitalized covid-19	Simple mode	46	-0.017870309	0.178001696	0.920477458	-0.366753633	0.331013015	0.982288418	0.692980351	1.392377914
Depression	Hospitalized covid-19	Weighted mode	46	-0.056241077	0.176718265	0.751765546	-0.402608876	0.290126722	0.945311216	0.668573543	1.336596854
Depression	Covid-19	MR Egger	47	0.053680307	0.140077214	0.703361533	-0.220871032	0.328231646	1.055147225	0.801820082	1.388510579
Depression	Covid-19	Weighted median	47	0.008824368	0.034223854	0.796528366	-0.058254386	0.075903122	1.008863418	0.943409927	1.078858051
Depression	Covid-19	Inverse variance weighted	47	-0.004599671	0.025445794	0.856553222	-0.054473427	0.045274085	0.995410891	0.946983672	1.0463146
Depression	Covid-19	Simple mode	47	-0.009896194	0.075864961	0.89678327	-0.158591518	0.13879913	0.990152612	0.853344864	1.148893298
Depression	Covid-19	Weighted mode	47	0.006711851	0.068607666	0.922492747	-0.127759174	0.141182876	1.006734426	0.880065296	1.151635236
Very severe respiratory confirmed covid-19	anxiety	MR Egger	11	0.10405562	0.075761299	0.202848524	-0.044436526	0.252547766	1.109662173	0.956536313	1.287300984
Very severe respiratory confirmed covid-19	anxiety	Weighted median	11	0.00313751	0.032409234	0.922877973	-0.060384589	0.066659609	1.003142437	0.941402411	1.068931561
Very severe respiratory confirmed covid-19	anxiety	Inverse variance weighted	11	-0.001468431	0.024205732	0.951626322	-0.048911666	0.045974804	0.998532647	0.952265244	1.047048029
Very severe respiratory confirmed covid-19	anxiety	Simple mode	11	-0.025030973	0.051538129	0.637660477	-0.126045706	0.07598376	0.975279704	0.881574553	1.078945052
Very severe respiratory confirmed covid-19	anxiety	Weighted mode	11	0.024661144	0.036202126	0.511206489	-0.046295023	0.095617311	1.024967745	0.954760244	1.100337896
Hospitalized covid-19	anxiety	MR Egger	31	0.005487875	0.037303033	0.884058454	-0.06762607	0.07860182	1.005502961	0.934609887	1.081773495
Hospitalized covid-19	anxiety	Weighted median	31	-0.019340422	0.032976124	0.557541073	-0.083973625	0.045292781	0.980845404	0.919455506	1.046334162
Hospitalized covid-19	anxiety	Inverse variance weighted	31	-0.004411899	0.020924363	0.833004451	-0.04542365	0.036599852	0.995597819	0.955592559	1.037277874
Hospitalized covid-19	anxiety	Simple mode	31	-0.06280267	0.060541055	0.307859095	-0.181463138	0.055857798	0.939128774	0.83404899	1.057447302
Hospitalized covid-19	anxiety	Weighted mode	31	-0.022371918	0.032397031	0.495154045	-0.085870099	0.041126263	0.977876478	0.917713436	1.041983661
Covid-19	anxiety	MR Egger	12	0.160125115	0.152084869	0.317177605	-0.137961228	0.458211458	1.173657704	0.871132466	1.581243335
Covid-19	anxiety	Weighted median	12	-0.027206087	0.094539137	0.773518271	-0.212502796	0.158090622	0.973160665	0.808558056	1.171272332
Covid-19	anxiety	Inverse variance weighted	12	0.028543326	0.080379876	0.722510653	-0.129001231	0.186087883	1.02895459	0.878972884	1.204528113
Covid-19	anxiety	Simple mode	12	0.128634762	0.170710516	0.46695675	-0.205957849	0.463227373	1.137274672	0.813867381	1.589194642
Covid-19	anxiety	Weighted mode	12	0.106043511	0.117072928	0.384458108	-0.123419428	0.33550645	1.111870254	0.883892855	1.398648551
Very severe respiratory confirmed covid-19	Depression	MR Egger	25	-0.004750305	0.014698014	0.749468684	-0.033558412	0.024057802	0.99526096	0.966998425	1.024349526
Very severe respiratory confirmed covid-19	Depression	Weighted median	25	-0.003462482	0.009228979	0.707530372	-0.021551281	0.014626317	0.996543505	0.978679289	1.014733805
Very severe respiratory confirmed covid-19	Depression	Inverse variance weighted	25	-0.007485112	0.008077615	0.354108922	-0.023317237	0.008347013	0.992542832	0.976952509	1.008381947
Very severe respiratory confirmed covid-19	Depression	Simple mode	25	0.000260369	0.016283651	0.987374874	-0.031655587	0.032176325	1.000260403	0.968840206	1.03269958
Very severe respiratory confirmed covid-19	Depression	Weighted mode	25	-0.004118848	0.009492068	0.668218554	-0.022723301	0.014485605	0.995889623	0.977532928	1.01459103
Hospitalized covid-19	Depression	MR Egger	30	-0.014133196	0.019894181	0.48332025	-0.053125791	0.024859399	0.985966209	0.948260723	1.02517097
Hospitalized covid-19	Depression	Weighted median	30	-0.005353026	0.014435836	0.710775237	-0.033647265	0.022941213	0.994661276	0.966912509	1.023206386
Hospitalized covid-19	Depression	Inverse variance weighted	30	-0.007569588	0.010585632	0.474558809	-0.028317427	0.013178251	0.992458989	0.972079754	1.013265467
Hospitalized covid-19	Depression	Simple mode	30	-0.015398662	0.024174515	0.529135197	-0.062780711	0.031983387	0.984719291	0.939149396	1.032500353
Hospitalized covid-19	Depression	Weighted mode	30	-0.00839524	0.015219947	0.585451845	-0.038226336	0.021435856	0.991639902	0.962495069	1.021667255
Covid-19	Depression	MR Egger	13	0.082818581	0.052502673	0.143004122	-0.020086658	0.18572382	1.086344707	0.980113735	1.204089669
Covid-19	Depression	Weighted median	13	0.015392815	0.033484634	0.645733096	-0.050237068	0.081022698	1.015511895	0.951003946	1.08439551
Covid-19	Depression	Inverse variance weighted	13	0.008645516	0.032104582	0.787704783	-0.054279465	0.071570497	1.008682996	0.94716737	1.074193875
Covid-19	Depression	Simple mode	13	-0.006519406	0.045052035	0.887343158	-0.094821395	0.081782583	0.993501799	0.909535368	1.085219839
Covid-19	Depression	Weighted mode	13	0.021868586	0.033654926	0.528071848	-0.044095069	0.087832241	1.022109456	0.956862985	1.091804947
